# Supplementary material for: Exogenous L-Cysteine and Its Transport Through CtaP Play a Role in Biofilm Formation, Swimming Motility, and Swarming Motility of Listeria monocytogenes
Source: Foods. 2025 May 22;14(11):1845. doi: 10.3390/foods14111845 (PMC12155340; doi:10.3390/foods14111845)
Supplement: Supplementary file 1 [file foods-14-01845-s001.zip]

Archive with 1 entries (1 files):
- foods-3600443-supplementary.pdf
